# Supplementary material for: Investigating genetic diversity within Cryptosporidium parvum outbreaks using multi-locus variable number tandem repeat analysis
Source: Curr Res Parasitol Vector Borne Dis. 2025 Oct 31;8:100332. doi: 10.1016/j.crpvbd.2025.100332 (PMC12639845; doi:10.1016/j.crpvbd.2025.100332)
Supplement: Supplementary Table S1 — Details and results of all samples included in this study. [file mmc1.xls]

## Sheet: Sheet1
Anonymised ID	gp60 subtype	MLVA subtype	RT-PCR Ct value	Missing allele	Name of alleles missing	Outbreak association
1	IIaA15G2R1	4-13-4-8-27-31-17	28	No		Outbreak B
2	IIaA15G2R1	4-12-5-7-27-42-16	29	No		Outbreak B
3	IIaA15G2R1	4-13-4-8-27-31-17	30	No		Outbreak B
4	IIaA15G2R1	4-12-5-7-27-30-15	24	No		Outbreak C
5	IIaA15G2R1	4-12-5-7-27-32-15	29	No		Outbreak C
6	IIaA15G2R1	4-12-5-7-27-32-15	27	No		Outbreak C
7	IIaA15G2R1	4-12-5-7-27-36-16	27	No		Outbreak C
8	IIaA15G2R1	4-12-5-7-27-36-16	31	No		Outbreak C
9	IIaA15G2R1	4-12-5-7-27-36-16	31	No		Outbreak C
10	IIaA15G2R1	4-12-5-7-27-36-16	29	No		Outbreak C
11	IIaA15G2R1	4-14-5-7-36-33-15	31	No		Outbreak C
12	IIaA15G2R1	4-12-5-7-27-36-16	27	No		Outbreak C
13	IIaA15G2R1	4-12-5-7-27-36-16	25	No		Outbreak C
14	IIaA15G2R1	4-12-5-7-27-36-16	22	No		Outbreak C
15	IIaA15G2R1	Ø-12-Ø-7/13-Ø-9-16	34	Yes		No association
16	IIaA15G2R1	4-12-5-7-27-29-15	31	No		No association
17	IIaA15G2R1	Ø-14-5-7-27-Ø-15	36	Yes	cgd1 and cgd8	No association
18	IIaA15G2R1	4-13-5-7-18-Ø-15	29	Yes	cgd8	No association
19	IIaA15G2R1	4-14-5-7-27-30-15	34	No		No association
20	IIaA15G2R1	4-14-5-8-18-27-17	28	No		No association
21	IIaA15G2R1	4-13-5-7-18-33-15	27	No		No association
22	IIaA15G2R1	4-13-5-7-27-Ø-16	25	Yes	cgd8	No association
23	IIaA15G2R1	4-14-5-7-27-Ø-15	29	Yes	cgd8	No association
24	IIaA15G2R1	4-12-5-7-27-36-16	25	No		No association
25	IIaA15G2R1	4-12-5-7-27-36-16	30	No		No association
26	IIaA15G2R1	4-12-5-7-18-26-16	30	No		No association
27	IIaA15G2R1	4-12-5-7-27-28-Ø	24	Yes	MM19	No association
28	IIaA15G2R1	4-14-5-7-18-Ø-Ø	32	Yes	cgd8 and MM19	No association
29	IIaA15G2R1	4-12-5-7-27-36-16	28	No		No association
30	IIaA15G2R1	4-12-5-7-27-36-16	26	No		No association
31	IIaA15G2R1	4-12-5-7-27-36-16	29	No		No association
32	IIaA15G2R1	4-12-5-7-27-36-16	28	No		No association
33	IIaA15G2R1	4-12-5-7-27-36-16	27	No		No association
34	IIaA15G2R1	4-12-5-7-27-36-16	28	No		No association
35	IIaA15G2R1	4-12-5-7-27-36-16	28	No		No association
36	IIaA15G2R1	4-12-5-7-27-36-16	28	No		No association
37	IIaA15G2R1	4-12-5-7-27-36-16	31	No		No association
38	IIaA15G2R1	Ø-12-5-7-27-Ø-16	33	Yes	cgd1 and cgd8	No association
39	IIaA15G2R1	4-13-5-8-27-28-15	31	No		No association
40	IIaA15G2R1	4-13-5-8-27-28-15	28	No		No association
41	IIaA15G2R1	4-13-4-7-18-26-16	26	No		No association
42	IIaA15G2R1	4-12-5-7-27-36-16	27	No		No association
43	IIaA17G1R1	4-14-4-7-27-37-15	24	No		Outbreak B
44	IIaA17G1R1	4-14-4-7-27-37-15	25	No		Outbreak B
45	IIaA17G1R1	4-14-4-7-27-37-15	28	No		Outbreak B
46	IIaA17G1R1	4-14-4-7-27-37-15	27	No		Outbreak B
47	IIaA17G1R1	4-14-5-7-27-27-15	33	No		Outbreak B
48	IIaA17G1R1	4-14-4-7-27-37-15	27	No		Outbreak B
49	IIaA17G1R1	4-14-4-7-27-37-15	27	No		Outbreak B
50	IIaA17G1R1	4-14-4-7-27-37-15	27	No		Outbreak B
51	IIaA17G1R1	4-14-5-7-27-27-15	23	No		Outbreak B
52	IIaA17G1R1	4-14-4-7-27-37-15	32	No		Outbreak B
53	IIaA19G1R1	4-12-5-8-27-15-17	25	No		Outbreak A
54	IIaA19G1R1	4-12-5-8-27-15-17	28	No		Outbreak A
55	IIaA19G1R1	4-12-5-8-27-15-17	29	No		Outbreak A
56	IIaA19G1R1	4-12-5-8-27-15-17	29	No		Outbreak A
57	IIaA19G1R1	4-12-5-8-27-15-17	31	No		Outbreak A
58	IIaA19G1R1	4-12-5-8-27-15-17	24	No		Outbreak A
59	IIaA19G1R1	4-12-5-8-27-15-17	25	No		Outbreak A
60	IIaA19G1R1	4-12-5-8-27-15-17	27	No		Outbreak A
61	IIaA19G1R1	4-12-5-8-27-15-17	35	No		Outbreak A
62	IIaA19G1R1	4-12-5-8-27-15-17	31	No		Outbreak A
63	IIaA19G1R1	4-12-5-8-27-15-17	32	No		Outbreak A
64	IIaA19G1R1	4-12-5-8-27-15-17	34	No		Outbreak A
65	IIaA19G1R1	4-12-5-8-27-15-17	33	No		Outbreak A
66	IIaA19G1R1	4-12-5-8-27-15-17	28	No		Outbreak A
